# Supplementary material for: Differences in Organic Solute and Metabolites of Leymus chinensis in Response to Different Intensities of Salt and Alkali Stress
Source: Plants (Basel). 2023 May 8;12(9):1916. doi: 10.3390/plants12091916 (PMC10181334; doi:10.3390/plants12091916)
Supplement: Supplementary file 1 [file plants-12-01916-s001.zip]

Archive with 3 entries (3 files):
- Supplementary table 1.xls
- Supplementary Table S1.pdf
- Supplementary Table S2.pdf
