# Supplementary material for: Differences in Organic Solute and Metabolites of Leymus chinensis in Response to Different Intensities of Salt and Alkali Stress
Source: Plants (Basel). 2023 May 8;12(9):1916. doi: 10.3390/plants12091916 (PMC10181334; doi:10.3390/plants12091916)
Supplement: Supplementary file 1 [file plants-12-01916-s001.zip › Supplementary table 1.xls]

## Sheet: Sheet3
Supplementary table 1 Metabolome raw data of L.Chinensis under different concentrations of salt and alkali stress
Peak	200	200	200	200	25	25	25	25	CK	CK	CK	CK	50	50	50	50	400	400	400	400
Label	MS-1	MS-2	MS-3	MS-4	MA-1	MA-2	MA-3	MA-4	CK-1	CK-2	CK-3	CK-4	SA-1	SA-2	SA-3	SA-4	SS-1	SS-2	SS-3	SS-4
(2R,3S)-2-hydroxy-3-isopropylbutanedioic acid	0.001706	0.000683	0.001556	0.003342	0.004969	0.004619	0.004508	0.004508	0.002603	0.00135	0.000931	0.001652	0.004981	0.001972	0.002101	0.005187	0.001195	0.002223	0.001121	0.004715
1,2,4-Benzenetriol	0.001397	0.001592	0.001524	0.001387	0.001926	0.001892	0.001896	0.001896	0.001295	0.001383	0.00169	0.001545	0.00228	0.001835	0.001846	0.001699	0.001673	0.001854	0.001806	2.77e-10
1,2-cyclohexanedione	0.000394	0.000323	0.000703	0.000502	0.000861	0.000849	0.000751	0.000861	0.00066	3.05e-10	0.00042	0.000413	0.000515	0.001124	0.001253	0.001238	0.000857	0.000462	0.000536	0.001097
1,4-cyclohexanedione	3.23e-10	3.23e-10	0.001378	2.96e-10	0.001674	0.001429	0.001302	0.00143	3.01e-10	0.002063	2.94e-10	3.04e-10	2.98e-10	0.002004	2.66e-10	2.41e-10	2.78e-10	3.43e-10	2.96e-10	2.77e-10
1,5-anhydroglucitol	0.001898	0.001957	3.03e-10	0.003573	0.004023	0.004004	0.00545	0.005448	3.01e-10	0.003854	0.000691	0.002147	2.98e-10	2.83e-10	2.66e-10	0.007442	0.004579	3.43e-10	2.96e-10	0.003321
11-beta-prostaglandin-F-2-alpha	0.000123	0.000122	3.03e-10	2.96e-10	2.99e-10	2.85e-10	2.79e-10	3.02e-10	3.01e-10	0.000208	2.94e-10	3.04e-10	2.98e-10	8.91e-05	7.81e-05	2.41e-10	2.78e-10	3.43e-10	2.96e-10	2.77e-10
1-aminocyclopropanecarboxylic acid	0.002003	3.23e-10	0.002385	0.002201	0.00174	0.001684	0.001742	0.001684	0.001857	0.002222	0.001821	0.002012	0.002228	0.001708	0.00179	0.002115	0.00184	0.002076	0.001876	0.002474
1-hydroxy-2-naphthoic acid	0.001075	0.000317	0.000782	0.001673	0.001016	2.19e-10	0.001104	0.00107	0.000721	0.000458	0.000355	0.000844	0.000948	0.002023	0.001986	2.41e-10	0.001456	0.001079	0.00029	0.000542
1-indanone	3.23e-10	3.23e-10	3.03e-10	2.96e-10	2.85e-10	2.19e-10	3.02e-10	2.19e-10	0.000122	0.000128	2.94e-10	0.000112	2.98e-10	0.000109	2.66e-10	8.2e-05	2.78e-10	3.43e-10	0.000111	2.77e-10
1-methyladenosine	0.003268	0.002442	3.03e-10	0.0028	2.19e-10	0.001848	2.85e-10	2.19e-10	0.002196	0.00494	0.001185	3.04e-10	0.002704	0.006782	0.007537	0.009283	0.005473	3.43e-10	0.003119	0.003947
1-monopalmitin	3.23e-10	3.23e-10	0.002271	2.99e-05	0.002725	0.002065	2.85e-10	0.002725	0.000499	0.001078	0.000245	3.04e-10	0.000677	0.00224	0.001962	0.001238	0.001597	0.001005	0.000757	0.001299
2,2-dimethylsuccinic acid	3.23e-10	8.04e-06	0.000872	0.000471	0.000432	0.000406	2.85e-10	0.000406	0.000452	0.000431	0.000344	0.000333	0.000527	0.000418	0.000434	0.000631	0.000433	0.000713	0.000364	0.000305
2,3-dihydroxypyridine	0.000881	3.23e-10	0.000575	0.000656	0.000669	3.02e-10	0.000947	0.000858	0.000577	0.000449	2.94e-10	0.000714	0.001033	0.000935	0.001014	0.001035	0.000581	0.000636	0.001005	0.000935
2,3-dimethylsuccinic acid	0.000863	0.001001	0.001353	0.000735	0.00141	2.19e-10	2.85e-10	2.19e-10	0.000794	0.000703	0.000896	0.001244	0.001365	0.001241	0.001142	0.001316	0.001044	0.001086	0.000523	0.000684
2,4-diaminobutyric acid	3.23e-10	3.23e-10	3.03e-10	2.96e-10	2.99e-10	2.19e-10	2.85e-10	2.19e-10	3.01e-10	3.05e-10	2.94e-10	3.04e-10	0.000584	0.001002	0.000945	0.000429	0.000512	3.43e-10	2.96e-10	2.77e-10
2,6-diaminopimelic acid	0.000794	0.000284	3.03e-10	0.000686	2.99e-10	2.85e-10	2.79e-10	3.02e-10	0.000553	3.6e-05	2.23e-05	0.00034	2.98e-10	2.83e-10	2.66e-10	2.41e-10	2.78e-10	3.43e-10	0.000293	2.77e-10
21-hydroxypregnenolone	0.001681	0.002659	0.000875	0.002273	2.99e-10	0.005594	0.004741	0.004521	0.003842	0.001439	0.000524	0.002334	0.002073	0.002711	0.003453	0.004309	0.003714	0.003126	0.003546	0.004208
2-amino-3-methoxybenzoic acid	0.001107	3.23e-10	0.001711	0.002507	0.002749	0.00318	2.79e-10	3.02e-10	0.003437	3.05e-10	2.94e-10	3.04e-10	2.98e-10	2.83e-10	2.66e-10	0.002039	2.78e-10	3.43e-10	2.96e-10	2.77e-10
2-butyne-1,4-diol	0.000374	0.000211	0.000329	0.000357	0.000459	0.000376	0.000317	3.02e-10	0.000212	0.000212	2.94e-10	3.04e-10	2.98e-10	2.83e-10	2.66e-10	2.41e-10	0.000317	0.00024	0.000216	2.77e-10
2-carboxybenzaldehyde	0.000999	0.000905	0.00135	0.001421	0.001615	0.001491	0.002628	0.001316	0.000662	0.001116	0.00156	0.000972	0.002107	0.001713	0.001872	0.001733	0.00124	0.002035	0.002078	2.77e-10
2-deoxyerythritol	3.23e-10	1.16e-05	0.002815	2.96e-10	0.002141	0.002336	2.85e-10	0.003861	0.001621	0.00375	0.006254	0.004712	0.005636	0.005411	0.005365	0.004934	0.004328	0.006506	0.006334	0.009271
2'-deoxyguanosine	0.049462	0.02587	3.03e-10	0.022311	0.025958	0.01944	0.109171	0.054202	0.033669	0.051679	0.022134	0.00602	0.010855	0.095407	0.055029	0.046399	0.054018	0.012967	0.033162	0.057257
2-hydroxy-3-isopropylbutanedioic acid	0.036773	0.014449	0.033074	0.121112	0.232784	0.166	2.79e-10	0.111012	0.133895	0.023357	0.023737	0.127906	0.103632	2.83e-10	2.66e-10	0.301662	0.089748	0.11592	0.033834	2.77e-10
2-hydroxypyridine	0.126395	0.081696	0.097022	0.111817	0.113618	0.163142	0.116645	0.119242	0.111073	0.083962	0.160479	0.105133	0.138648	0.109977	0.110162	0.096993	0.092824	0.099312	0.093046	0.122213
2-hydroxyvaleric acid	3.23e-10	3.23e-10	3.03e-10	0.001181	0.001208	2.79e-10	3.02e-10	0.001617	3.01e-10	3.05e-10	0.000593	0.001051	0.000629	0.001524	0.001526	2.41e-10	2.78e-10	3.43e-10	2.96e-10	2.77e-10
2-indanone	0.00174	0.002299	0.003901	0.000891	2.99e-10	0.003253	2.85e-10	3.02e-10	3.01e-10	3.05e-10	0.00061	0.001977	0.004032	0.000978	2.66e-10	0.001137	0.000615	0.00158	2.96e-10	0.000619
2-ketobutyric acid	0.031236	3.23e-10	0.005308	0.074946	0.027757	0.00367	2.85e-10	2.79e-10	0.052659	0.01452	0.008256	0.074096	2.98e-10	0.041011	0.043224	0.020116	0.023784	3.43e-10	2.96e-10	0.018687
2-methoxyestrone	9.77e-05	2.76e-05	0.000288	2.96e-10	2.99e-10	4.41e-10	2.85e-10	2.79e-10	3.01e-10	0.000107	2.94e-10	3.04e-10	0.000352	2.83e-10	2.66e-10	0.000179	0.000684	3.43e-10	0.000191	0.000522
2-methylfumarate	0.02413	0.016439	0.025417	0.015668	0.017827	0.028605	2.19e-10	0.0262	0.021438	0.012856	0.026049	0.040356	0.036697	0.045123	0.042894	2.41e-10	0.031411	0.024454	0.012169	0.022417
2-monoolein	0.000239	3.23e-10	0.002032	0.002501	0.002175	0.002394	2.85e-10	0.002172	0.000822	0.001925	0.000281	3.04e-10	0.001846	0.00256	0.002055	0.002112	0.001894	0.001581	0.001134	0.003469
2-monopalmitin	0.003241	0.002135	0.003807	0.0062	0.006597	0.00318	0.006135	0.004113	0.005261	0.002145	0.001967	0.004075	0.003123	0.006968	0.006579	0.002735	0.004442	0.00493	0.004307	2.77e-10
3,4-dihydroxybenzoic acid	0.00482	0.003172	0.005383	2.96e-10	0.006177	0.00691	0.005516	0.00753	3.01e-10	0.003307	0.009364	0.002495	0.006324	0.009222	0.008381	0.004235	0.005881	3.43e-10	0.005347	2.77e-10
3,4-dihydroxycinnamic acid	0.00481	0.003149	0.003901	0.003675	0.0039	0.002112	0.001421	2.19e-10	0.006623	0.003124	0.00216	0.002984	0.001975	0.002869	0.003962	0.003314	0.002386	0.003046	0.003196	0.001681
3,6-anhydro-D-galactose	0.003297	0.004129	0.003975	0.007241	0.007757	0.006876	0.005669	0.007177	0.004752	0.005601	0.009973	0.006175	0.006345	0.008799	0.008856	0.005995	0.005057	0.007114	2.96e-10	0.009409
3,7,12-trihydroxycoprostane	0.000228	3.23e-10	3.03e-10	0.000641	2.99e-10	0.000311	0.000277	2.79e-10	3.01e-10	0.000366	2.94e-10	0.000477	0.00039	2.83e-10	2.66e-10	2.41e-10	0.000989	0.000674	2.96e-10	2.77e-10
3-aminoisobutyric acid	0.004312	0.006501	3.03e-10	0.005453	0.000485	0.003033	0.004419	0.00469	3.01e-10	0.005956	0.001983	0.002601	0.0076	0.003244	0.002885	0.004906	0.007334	0.005656	0.002465	0.002166
3-cyanoalanine	9.64e-06	0.006554	0.000716	0.036582	0.020633	2.79e-10	0.00032	0.002533	0.002026	3.05e-10	2.94e-10	0.000844	0.0358	0.00641	0.006403	0.009158	0.000937	0.005431	2.96e-10	2.77e-10
3-hexenedioic acid	0.001424	0.002387	0.001902	0.006887	0.002437	0.002559	2.85e-10	0.002724	0.001804	0.002158	0.00308	0.003394	0.008001	0.00386	0.004089	0.006461	0.003458	0.004718	0.004894	0.005485
3-hydroxybenzaldehyde	3.23e-10	3.23e-10	0.002734	2.96e-10	0.002294	2.79e-10	3.02e-10	2.19e-10	3.01e-10	3.05e-10	2.94e-10	3.04e-10	2.98e-10	2.83e-10	2.66e-10	0.001886	2.78e-10	0.002082	0.001981	0.004446
3-hydroxybenzoic acid	0.001828	0.001517	3.03e-10	0.001325	2.99e-10	0.002325	2.85e-10	2.19e-10	0.001661	0.001149	0.00128	0.001195	0.002159	0.001653	0.001562	2.41e-10	0.00138	0.001178	0.000931	0.001321
3-hydroxybutyric acid	0.014731	0.017173	0.016205	0.036482	0.034212	0.045017	0.044188	0.034185	0.03144	0.019619	2.94e-10	0.03981	0.034572	0.034279	0.034572	2.41e-10	0.013718	0.040324	0.037333	0.041093
3-hydroxy-L-proline	0.000633	0.000733	0.000954	0.000989	2.99e-10	0.001283	2.85e-10	2.19e-10	0.000408	0.000795	0.001084	0.000873	0.001541	0.000479	0.000509	2.41e-10	0.000685	0.000953	0.000994	0.00138
3-hydroxynorvaline	0.000675	0.000397	0.000252	2.96e-10	0.000529	0.000717	0.000828	0.000828	0.000713	0.000315	2.94e-10	0.000947	2.98e-10	0.000981	0.001015	0.001083	0.000696	0.000633	2.96e-10	0.001026
3-hydroxypropionic acid	0.000569	0.000591	0.000573	0.002496	0.001345	0.001283	0.001116	0.001185	0.001268	0.000954	0.001199	0.000968	0.002258	0.001688	0.001734	0.00135	0.000968	0.001653	0.002403	0.000948
3-hydroxypyruvate	3.23e-10	3.23e-10	3.03e-10	2.96e-10	2.99e-10	2.19e-10	2.85e-10	0.00221	3.01e-10	0.002136	2.94e-10	3.04e-10	2.98e-10	0.00166	0.001817	2.41e-10	2.78e-10	3.43e-10	2.96e-10	0.001903
3-Indolepyruvic acid	0.000708	0.000816	0.001353	0.000909	0.000687	0.000507	0.000579	0.000795	0.000721	0.000882	0.000334	0.000687	0.000751	0.000538	0.000562	0.000385	0.000509	3.43e-10	2.96e-10	0.001234
3-methylamino-1,2-propanediol	3.23e-10	3.23e-10	3.03e-10	2.96e-10	2.99e-10	2.85e-10	2.79e-10	0.002712	3.01e-10	3.05e-10	0.005382	0.005556	0.004508	0.004728	0.005541	0.00268	2.78e-10	0.004212	0.004557	2.77e-10
3-methyloxindole	0.000624	0.001153	0.001442	0.005283	0.002667	0.003189	2.85e-10	3.02e-10	0.000359	0.001581	0.000697	3.04e-10	0.001992	0.005095	0.005648	0.002403	0.000734	0.002103	0.003735	0.001294
4-amniobutyric acid	0.047451	0.039979	0.071739	2.96e-10	2.19e-10	4.41e-10	2.85e-10	2.79e-10	0.076805	0.011767	0.01642	0.084136	2.98e-10	2.83e-10	2.66e-10	2.41e-10	2.78e-10	3.43e-10	2.96e-10	2.77e-10
4-hydroxy-3-methoxybenzoic acid	0.00242	0.001423	0.002961	2.96e-10	0.004503	0.005275	0.005135	0.005264	0.004307	0.002326	0.001717	0.003337	0.003092	2.83e-10	2.66e-10	0.005	0.004483	0.003104	0.002687	0.005396
4-hydroxybutyrate	0.002821	0.002575	0.003742	0.00308	2.85e-10	0.002304	0.002511	2.19e-10	0.001493	0.003034	0.002435	0.002574	0.004121	0.002198	0.002095	2.41e-10	0.002641	0.003178	0.00161	0.002041
4-hydroxycinnamic acid	3.23e-10	0.001174	0.000976	0.000909	0.00146	0.001759	0.001247	0.001087	3.01e-10	0.000825	0.001679	0.000561	0.000595	0.001812	0.00185	0.001087	0.001375	0.000617	0.000731	0.00159
4-vinylphenol	3.23e-10	3.23e-10	3.03e-10	0.003593	2.99e-10	0.00295	2.85e-10	2.79e-10	3.01e-10	3.05e-10	2.94e-10	3.04e-10	0.003468	0.003543	0.003334	2.41e-10	0.003333	3.43e-10	2.96e-10	0.003395
4-vinylphenol dimer	0.000575	3.23e-10	3.03e-10	0.000762	0.000462	4.41e-10	0.001867	2.79e-10	3.01e-10	0.000521	2.94e-10	3.04e-10	2.98e-10	2.83e-10	2.66e-10	0.001126	2.11e-05	3.43e-10	0.00066	0.002539
5,6-dimethylbenzimidazole	3.23e-10	3.23e-10	3.03e-10	2.96e-10	2.99e-10	3.02e-10	2.85e-10	2.79e-10	3.01e-10	3.05e-10	2.94e-10	3.04e-10	0.004597	0.02468	0.023788	0.003454	2.78e-10	3.43e-10	2.96e-10	2.77e-10
5-dihydrocortisone	0.00093	0.000904	0.000604	0.000908	2.99e-10	0.0016	3.02e-10	2.19e-10	3.01e-10	0.001986	2.94e-10	0.000653	0.000904	0.001666	0.001573	0.00175	0.001365	0.000972	2.96e-10	0.0006
5-methoxytryptamine	3.23e-10	0.004382	3.03e-10	0.005599	2.99e-10	2.19e-10	2.85e-10	2.79e-10	3.01e-10	3.05e-10	2.94e-10	3.04e-10	2.98e-10	2.83e-10	2.66e-10	2.41e-10	2.78e-10	3.43e-10	2.96e-10	2.77e-10
6-phosphogluconic acid	0.002326	0.001654	3.03e-10	2.96e-10	0.015529	0.00206	2.19e-10	2.79e-10	0.013817	0.001894	0.006967	3.04e-10	2.98e-10	2.83e-10	2.66e-10	2.41e-10	0.00138	3.43e-10	0.02644	0.014377
adenosine 5-monophosphate	0.000648	0.000169	0.000358	0.000562	3.88e-05	0.000321	0.00043	0.00036	6.83e-05	0.000351	2.94e-10	0.000167	0.000367	0.000244	0.000351	0.000479	0.000626	0.000364	0.000123	9.67e-05
adipamide	3.23e-10	3.23e-10	3.03e-10	2.96e-10	2.99e-10	2.19e-10	2.85e-10	2.79e-10	3.01e-10	3.05e-10	2.94e-10	0.000282	2.98e-10	0.000399	2.66e-10	0.0003	2.78e-10	0.000216	2.96e-10	2.77e-10
alanine	1.19419	0.944383	1.27017	0.67557	1.17889	1.24114	0.474869	0.263414	1.20178	0.664458	1.75484	0.706536	0.74638	0.844036	0.857307	0.705978	0.974486	0.248277	1.81156	1.34625
allantoic acid	0.002786	0.004163	0.003157	0.002815	0.007791	0.008996	0.007487	0.00498	0.009544	0.003502	0.007821	0.003812	0.005618	0.005362	0.004971	0.01172	0.008501	0.005281	0.00952	2.77e-10
allose	0.000775	0.000607	3.03e-10	0.001039	0.001635	0.00316	2.85e-10	0.003887	0.001548	3.05e-10	0.001549	3.04e-10	2.98e-10	2.83e-10	2.66e-10	2.41e-10	2.78e-10	3.43e-10	2.96e-10	2.77e-10
alpha-ketoisocaproic acid	3.23e-10	3.23e-10	3.03e-10	0.0005	0.000542	4.41e-10	0.000671	0.000495	0.000654	0.000538	0.000531	3.04e-10	0.000165	0.000818	0.000895	2.41e-10	0.000445	3.43e-10	0.000801	0.001003
aminomalonic acid	0.005454	0.002753	0.003473	0.003788	2.99e-10	2.19e-10	2.85e-10	2.79e-10	3.01e-10	3.05e-10	2.94e-10	3.04e-10	0.007969	2.83e-10	2.66e-10	2.41e-10	2.78e-10	3.43e-10	2.96e-10	2.77e-10
arbutin	0.010594	0.005887	0.007793	0.010619	2.85e-10	2.79e-10	0.007102	0.005599	0.006163	0.010283	0.005136	0.005251	0.008628	0.002389	0.002291	0.002819	2.78e-10	0.004971	0.004685	2.77e-10
asparagine	0.000764	0.026811	0.002202	2.96e-10	0.019355	0.012508	0.241347	0.001666	0.005029	0.000589	2.94e-10	0.00207	2.98e-10	0.034097	0.036726	0.066496	2.78e-10	0.025247	2.96e-10	2.77e-10
aspartic acid	0.524733	0.927341	0.309629	0.898967	0.116512	0.259666	1.18292	0.136226	0.323136	0.503727	0.774596	0.623317	0.891	0.5323	0.574958	0.462566	0.15011	0.145236	0.487836	0.488639
benzoic acid	3.23e-10	3.23e-10	3.03e-10	0.001498	0.004454	4.41e-10	0.005107	0.004631	0.001621	3.05e-10	0.00212	3.04e-10	2.98e-10	0.004602	0.004933	0.007365	2.78e-10	3.43e-10	0.003616	0.006223
beta-alanine	0.003557	0.006616	0.003404	2.96e-10	0.017902	0.019026	2.85e-10	0.002052	0.012634	0.007569	0.015622	0.006706	0.010736	0.008082	0.008143	0.013415	0.003031	0.017618	2.96e-10	0.0079
beta-mannosylglycerate	3.23e-10	3.23e-10	0.01839	0.023281	2.99e-10	2.19e-10	2.85e-10	2.79e-10	0.004823	0.010343	0.001363	0.008576	0.015536	0.008991	0.009208	0.006892	0.008455	0.010901	0.005565	0.002204
caffeic acid	0.001914	0.000983	0.001898	0.000971	2.99e-10	0.00254	2.79e-10	0.002142	0.001188	0.00057	0.002889	0.001676	0.001468	0.00288	0.002916	2.41e-10	2.78e-10	0.000798	2.96e-10	2.77e-10
canavanine degr prod	0.000944	0.000311	0.000461	0.000929	0.000206	2.79e-10	3.02e-10	2.19e-10	3.01e-10	0.000195	2.94e-10	0.000295	0.00052	0.000327	2.66e-10	0.000772	2.78e-10	0.000288	0.00064	0.000632
catechol	3.23e-10	0.00024	0.000192	0.000207	0.000187	0.000182	0.000156	0.000132	0.000203	0.000206	0.000184	3.04e-10	0.000242	0.000184	2.66e-10	0.000187	0.000164	0.000201	0.000223	0.000211
cellobiose	0.002162	0.001261	0.002647	0.003676	0.002321	0.005893	2.85e-10	0.004779	0.001976	0.003568	0.000662	3.04e-10	2.98e-10	0.004435	0.003644	2.41e-10	2.78e-10	3.43e-10	2.96e-10	2.77e-10
cellobiotol	0.017101	0.003713	0.008082	0.024519	0.012159	2.79e-10	0.020896	0.012229	0.034781	0.004787	0.007183	0.008257	0.01402	0.045862	0.02665	0.007206	0.012303	0.029143	0.009888	0.015788
cetadiol	0.000251	0.000632	3.03e-10	0.000507	2.99e-10	2.85e-10	2.79e-10	0.000282	3.01e-10	3.05e-10	2.94e-10	3.04e-10	0.000376	2.83e-10	2.66e-10	2.41e-10	2.78e-10	3.43e-10	2.96e-10	2.77e-10
chlorogenic Acid	3.23e-10	3.23e-10	3.03e-10	2.96e-10	2.19e-10	4.41e-10	2.85e-10	3.02e-10	0.001515	3.05e-10	0.001766	3.04e-10	2.98e-10	2.83e-10	2.66e-10	2.41e-10	2.78e-10	3.43e-10	0.001311	0.001296
citraconic acid	0.075441	0.063279	0.102118	0.074806	0.052258	2.19e-10	0.14212	0.15	0.059172	0.056485	0.081907	0.094343	0.118079	0.152384	0.143805	0.144823	0.094563	0.091938	0.047084	0.067956
citric acid	0.020328	0.024479	0.083498	0.035409	0.09937	0.05537	0.170951	0.07704	0.028088	0.052965	0.041862	0.027048	0.048921	0.163524	0.170252	0.132274	0.140695	0.056954	0.113306	0.114746
citrulline	3.23e-10	0.000721	0.003044	0.002057	2.99e-10	2.79e-10	3.02e-10	0.003121	3.01e-10	3.05e-10	0.001002	3.04e-10	0.009996	0.010191	0.010635	2.41e-10	2.78e-10	0.000765	0.000904	0.000936
conduritol b epoxide	3.23e-10	0.000102	3.03e-10	2.96e-10	2.99e-10	0.00296	0.000385	2.79e-10	0.000331	3.05e-10	2.94e-10	0.000604	0.000374	0.002772	0.002938	0.001848	0.002235	0.000655	0.000653	0.001662
coniferyl alcohol	0.001132	0.000861	0.000918	0.001183	0.001254	0.001243	0.001801	0.001422	0.000698	0.000859	0.001515	0.001076	0.000934	0.002178	0.00217	0.00153	0.001406	0.001009	0.001139	0.002244
corticosterone	3.23e-10	3.23e-10	3.03e-10	0.000833	2.99e-10	2.19e-10	2.85e-10	2.79e-10	3.01e-10	3.05e-10	2.94e-10	0.000726	2.98e-10	2.83e-10	2.66e-10	2.41e-10	0.000611	0.000853	2.96e-10	2.77e-10
cycloleucine	0.000744	0.001746	0.00174	0.012	0.00088	0.004214	0.005081	0.002496	0.012256	0.001234	0.003638	0.000997	0.0058	0.00122	0.001408	0.00189	0.00133	0.006438	2.96e-10	0.008747
cytidine	3.23e-10	3.23e-10	3.03e-10	0.001373	2.99e-10	0.00175	0.001617	2.79e-10	3.01e-10	0.001131	2.94e-10	0.000719	0.001086	0.002718	0.001207	0.001919	0.001894	3.43e-10	2.96e-10	2.77e-10
cytidine-monophosphate degr prod	0.00384	0.002305	0.003621	0.004423	2.19e-10	0.00293	2.85e-10	0.0023	0.001555	0.00302	0.001798	0.002922	0.003854	0.003089	0.002947	0.001938	0.001756	0.003048	0.0025	0.00244
cytosin	0.000564	0.000373	0.001372	0.002199	0.0019	0.002365	0.001748	0.001003	3.01e-10	0.001072	0.000938	0.000718	2.98e-10	0.003645	0.004041	0.004815	0.001728	3.43e-10	0.001532	0.00275
D-altrose	3.23e-10	0.000555	0.001209	0.000777	0.00155	0.001444	0.001502	0.001512	0.00107	0.000944	2.94e-10	0.000417	0.000433	0.00268	0.003245	0.002746	0.001751	0.000829	0.000826	0.001888
D-arabitol	3.23e-10	0.021234	0.004612	0.028413	0.020912	2.85e-10	0.016364	0.018765	0.008287	3.05e-10	0.0072	3.04e-10	2.98e-10	2.83e-10	0.036341	0.080439	2.78e-10	3.43e-10	2.96e-10	0.034834
dehydroabietic acid	3.23e-10	3.23e-10	3.03e-10	2.96e-10	2.99e-10	2.19e-10	2.85e-10	0.00028	0.000251	0.000263	0.000359	3.04e-10	2.98e-10	2.83e-10	2.66e-10	2.41e-10	2.78e-10	3.43e-10	2.96e-10	0.000269
D-erythronolactone	3.23e-10	3.23e-10	3.03e-10	2.96e-10	0.000141	0.001085	0.00106	3.02e-10	3.01e-10	0.000316	2.94e-10	3.04e-10	2.98e-10	2.83e-10	0.000662	0.000987	0.000407	0.000273	0.000343	0.001008
D-erythro-sphingosine	0.003551	0.002363	0.003348	0.004099	0.004074	0.003749	0.004078	0.003334	0.002922	0.002984	0.00137	0.002352	0.003779	0.001896	0.00194	0.002965	0.002227	0.005285	0.003263	0.002231
D-galacturonic acid	3.23e-10	3.23e-10	0.000766	0.000998	2.99e-10	2.79e-10	3.02e-10	0.002087	3.01e-10	0.000596	2.94e-10	3.04e-10	0.000644	2.83e-10	2.66e-10	0.001515	0.001119	3.43e-10	2.96e-10	0.000775
D-glucoheptose	0.004423	0.003961	0.002105	0.006266	0.0114	0.015979	0.011608	0.011649	0.02518	0.004678	0.004248	0.020411	0.003126	0.009838	0.013592	0.011505	0.008752	0.005903	0.0199	0.018621
D-Glucosamine	0.601109	0.38878	0.271554	0.422181	0.996728	0.907	0.836018	0.806943	0.744307	0.403128	0.527261	0.438831	0.502923	0.736456	0.760056	0.65685	0.721026	0.615678	0.522335	1.07915
D-glyceric acid	0.011718	0.009524	0.01735	0.016619	0.015815	2.85e-10	0.024033	0.016503	0.011925	0.016463	0.042201	0.014692	0.024475	0.034464	0.035463	0.039133	0.035419	0.06386	0.039797	0.039147
D-glycerol-1-phosphate	0.007366	0.003139	3.03e-10	2.96e-10	0.003888	4.41e-10	0.00464	3.02e-10	3.01e-10	3.05e-10	2.94e-10	3.04e-10	2.98e-10	2.83e-10	2.66e-10	2.41e-10	2.78e-10	3.43e-10	2.96e-10	2.77e-10
digalacturonic acid	0.002296	0.002479	0.001794	0.003737	0.00463	0.003877	0.005437	0.004307	0.007282	0.004645	0.000352	0.002964	0.002755	0.012012	0.008372	0.00776	0.006765	0.008724	0.004045	0.004191
digitoxose	0.002995	0.00522	0.002456	0.009983	0.030016	0.006324	0.031006	0.003306	0.018996	0.003736	2.94e-10	0.00317	0.004948	0.008849	0.009417	0.007166	0.005188	0.012052	2.96e-10	2.77e-10
dihydroxyacetone	9.52e-05	3.23e-10	3.03e-10	2.96e-10	0.00041	4.41e-10	0.000558	0.000307	0.000195	0.000444	0.000162	0.000325	2.98e-10	0.000164	0.000316	0.00066	0.000351	0.000287	2.96e-10	2.77e-10
D-talose	3.23e-10	3.23e-10	0.001679	0.00179	2.99e-10	2.19e-10	2.85e-10	2.79e-10	3.01e-10	3.05e-10	2.94e-10	3.04e-10	2.98e-10	2.83e-10	2.66e-10	2.41e-10	2.78e-10	3.43e-10	2.96e-10	2.77e-10
erythrose	0.002535	0.00176	0.001685	0.002791	0.001702	0.002851	0.002075	0.001853	0.001638	0.001212	0.003987	0.001427	0.003967	0.001581	0.001536	0.003259	0.001693	0.000956	0.002093	0.001335
ethanolamine	0.2007	0.283759	0.40337	0.538466	0.408317	0.438574	0.285173	0.480077	0.2937	0.329074	0.463574	0.396521	0.495557	0.480364	0.504075	0.34132	0.800751	1.11649	0.605778	0.575707
ferulic acid	0.005363	0.00279	0.004745	0.004677	0.007267	0.008256	0.005119	0.018819	3.01e-10	0.00489	2.94e-10	0.006436	0.001978	2.83e-10	2.66e-10	0.01772	0.018311	0.002727	0.005727	0.020807
fructose	3.23e-10	3.23e-10	3.03e-10	0.000488	4.41e-10	0.000309	0.000437	0.000407	3.01e-10	0.00021	2.94e-10	3.04e-10	2.98e-10	0.000363	0.000414	2.41e-10	0.00041	0.000527	0.00047	0.000619
fructose 2,6-biphosphate degr prod	0.001224	3.23e-10	0.00234	0.001957	0.001059	0.001253	0.001581	0.000359	0.001026	3.05e-10	0.001071	0.001405	0.001978	2.83e-10	2.66e-10	0.000144	0.000293	0.000749	0.001321	0.000448
fumaric acid	0.011883	0.010818	0.014563	0.033246	0.021175	0.025328	0.024161	2.19e-10	0.011015	0.014452	0.014097	0.015404	0.028963	0.050001	2.66e-10	0.032392	0.02903	0.020522	0.009176	0.014517
galactinol	0.005712	0.003622	0.003147	0.01519	0.007481	0.009389	0.009146	0.003572	0.011543	0.00316	0.001055	0.026308	0.005208	0.030304	0.034355	0.017505	0.030269	0.014882	0.00502	0.007675
galactonic acid	3.23e-10	3.23e-10	3.03e-10	2.96e-10	0.001819	0.001323	2.85e-10	0.001695	0.001333	0.000528	2.94e-10	0.001038	0.001148	0.001135	2.66e-10	2.41e-10	2.78e-10	0.000753	0.000679	0.000716
gentiobiose	0.005961	0.002236	0.014235	0.002649	2.99e-10	0.017993	0.013034	0.011226	0.00391	0.010056	2.94e-10	0.002512	0.002864	0.007796	0.004197	0.0173	0.017941	0.009739	0.002765	0.007357
gentisic acid	0.006892	0.003008	0.01012	0.003405	0.002846	0.005825	0.008102	0.011702	0.004239	0.007315	0.001788	0.002428	0.003389	2.83e-10	2.66e-10	2.41e-10	0.007186	0.003449	0.004517	0.008226
glucoheptonic acid	0.023193	0.014257	3.03e-10	0.043511	0.020833	0.033108	2.85e-10	2.19e-10	0.019007	0.021673	0.014889	0.015698	0.045229	0.009739	0.010619	0.021408	0.014293	0.022759	0.014272	0.013306
gluconic acid	3.23e-10	0.013001	0.000805	2.96e-10	2.19e-10	0.00101	0.002978	0.00131	0.000729	0.001489	0.000514	0.000844	0.001596	0.004227	0.004265	2.41e-10	0.008567	0.002662	0.0012	0.004379
gluconic lactone	3.23e-10	0.020705	0.054813	2.96e-10	2.99e-10	0.030447	2.85e-10	0.025414	3.01e-10	0.019282	2.94e-10	0.018767	0.037549	0.006895	0.027317	0.03878	0.03618	3.43e-10	0.037943	0.034905
glucose	0.001583	3.23e-10	0.000862	2.96e-10	0.001657	0.001033	0.001084	2.19e-10	3.01e-10	3.05e-10	2.94e-10	3.04e-10	2.98e-10	2.83e-10	0.00281	2.41e-10	0.004664	3.43e-10	0.001869	0.000487
glucose-1-phosphate	0.092901	0.079408	0.112005	0.117501	0.178177	0.115847	0.161146	0.176	0.164209	3.05e-10	0.079818	0.198607	0.088558	0.253242	0.248351	0.155636	0.200029	0.126979	0.101864	0.222689
glutamic acid	0.002225	0.006387	0.001092	0.006405	0.003161	0.001302	0.002328	0.001323	0.006393	0.000817	0.007714	0.008805	0.01144	0.008145	0.008585	0.002505	0.00113	0.003715	2.96e-10	0.003399
glutamine	0.001681	0.000358	0.001553	0.002278	0.002518	0.002294	0.002676	0.002624	0.002447	3.05e-10	0.002356	0.001817	2.98e-10	0.004946	0.00494	0.00451	0.002243	0.002416	0.002456	0.003234
glutaraldehyde	0.011126	0.01161	0.026879	0.010598	0.013989	0.019941	0.021077	2.19e-10	0.00901	0.025897	0.013499	0.010712	0.008894	2.83e-10	0.07899	2.41e-10	0.06661	0.014429	0.009985	0.019996
glutaric Acid	0.003695	0.001414	0.002432	0.003675	0.004252	0.00333	2.79e-10	0.003576	0.00517	0.001476	0.001033	0.002843	0.0028	2.83e-10	2.66e-10	0.005179	0.006717	0.003809	0.001436	0.01078
glutathione - H2O	0.001021	3.23e-10	3.03e-10	2.96e-10	2.99e-10	2.19e-10	2.85e-10	0.00234	3.01e-10	3.05e-10	2.94e-10	3.04e-10	2.98e-10	0.001571	0.001474	0.001435	0.002092	3.43e-10	2.96e-10	2.77e-10
glycerol	0.437793	0.384537	0.912815	0.468097	0.423922	0.422498	0.617567	0.813897	0.491405	0.580722	0.341864	0.409373	0.561776	0.617583	0.611531	0.769233	0.701308	0.929489	0.577003	0.643053
glycine	0.297721	0.32558	0.194641	2.96e-10	2.99e-10	2.19e-10	2.85e-10	2.79e-10	3.01e-10	3.05e-10	2.94e-10	3.04e-10	2.98e-10	2.83e-10	2.66e-10	2.41e-10	2.78e-10	3.43e-10	2.96e-10	2.77e-10
glycolic acid	0.057803	0.079093	0.103651	0.062676	0.039659	0.097803	0.086799	0.0803	0.039552	0.088349	0.041556	0.06216	0.082893	0.085954	0.08328	2.41e-10	0.083697	0.083694	0.057254	0.070762
guanidinosuccinic acid	0.0002	0.000263	0.000428	0.000513	0.000616	0.000512	0.0006	0.00082	3.01e-10	0.000267	2.94e-10	0.000234	0.000623	2.83e-10	2.66e-10	0.000653	0.000723	0.00048	0.000351	0.000541
guanine	0.008184	0.007839	0.019021	0.006673	0.011602	0.015428	0.024565	0.011521	0.010879	0.018318	0.003488	0.004486	0.002141	0.01877	0.022733	0.015	0.024145	0.002402	0.014048	0.014626
guanosine	0.023174	0.007226	0.054754	0.007963	0.038324	0.038214	0.027899	0.032804	0.012891	0.021478	0.011858	0.001458	0.007259	0.046579	0.025918	0.015028	0.037017	0.010276	0.013987	0.029587
hesperitin	0.000169	0.000133	0.000224	0.000156	0.000241	0.000259	0.000312	3.02e-10	0.000188	0.000231	2.94e-10	3.04e-10	0.000108	2.83e-10	2.66e-10	0.000143	0.000216	3.43e-10	2.96e-10	2.77e-10
hydroquinone	0.00063	0.000416	3.03e-10	0.000555	0.000709	0.00068	0.000713	0.000712	0.000512	0.000497	0.000531	0.000519	0.0007	0.000764	0.000685	0.000719	0.000509	0.000611	0.000495	0.000987
hydroxylamine	0.005103	0.014225	0.015155	0.010153	0.005622	0.00601	0.00787	0.00335	0.007992	0.009039	0.01033	0.00662	0.013024	0.003873	0.004241	0.00799	0.004869	0.012554	0.013822	0.007182
inosine	0.026888	0.015774	0.025663	0.044528	0.014083	0.0245	0.054608	2.79e-10	0.045014	0.01522	0.022176	0.032662	0.024174	0.046351	0.044596	0.016397	0.032066	0.036651	0.031499	2.77e-10
isocitric acid	0.149017	0.078797	3.03e-10	2.96e-10	2.99e-10	2.79e-10	3.02e-10	2.19e-10	3.01e-10	3.05e-10	2.94e-10	3.04e-10	0.09719	0.076817	0.074569	0.217486	0.089926	0.155513	0.182121	2.77e-10
isoleucine	0.070483	0.111045	0.119304	0.414023	0.469743	0.204023	0.573666	0.06347	0.202849	0.106415	0.642148	0.050354	0.133491	0.282104	0.339391	0.287652	0.252632	0.134779	2.96e-10	0.331224
isomaltose	0.160151	0.175975	3.03e-10	2.96e-10	0.120661	0.157703	0.145	0.148	3.01e-10	3.05e-10	2.94e-10	3.04e-10	2.98e-10	2.83e-10	2.66e-10	2.41e-10	2.78e-10	3.43e-10	2.96e-10	2.77e-10
isopropyl-beta-D-thiogalactopyranoside	3.23e-10	0.000482	0.001068	0.002581	0.002138	0.002197	0.001822	2.19e-10	0.001333	0.000645	2.94e-10	0.001749	0.001018	2.83e-10	2.66e-10	0.002932	0.001111	0.00126	0.00094	2.77e-10
itaconic acid	0.073214	0.020829	0.04149	0.047472	0.160296	0.105586	0.230277	2.19e-10	0.062072	0.024696	0.117683	0.1482	0.177559	0.203309	0.197173	0.264069	0.166266	0.097083	0.03226	0.077955
lactamide	3.23e-10	0.001958	3.03e-10	2.96e-10	0.002684	0.001056	0.00194	0.001675	0.00365	0.001427	0.003963	0.002641	0.0019	0.001568	0.001857	0.001152	0.001396	0.001112	0.003398	0.003126
lactic acid	0.016821	0.016206	0.011806	0.077312	0.031927	0.020651	0.048458	0.056054	0.020937	0.009112	0.007719	0.083016	0.173702	0.157471	0.156497	0.020479	0.100622	0.162212	0.039654	0.134748
lactobionic Acid	0.041863	0.038561	0.028115	0.051002	0.065259	0.050787	0.054604	0.079378	0.116414	0.016507	0.017345	0.04431	0.095389	2.83e-10	0.130574	0.022834	0.009773	0.049359	0.022362	0.01399
lactulose	0.005007	0.00223	0.002803	0.012989	0.010326	0.016065	0.015182	0.018164	0.003844	0.002668	0.00108	0.009214	0.023668	0.020985	0.016991	0.002563	0.018545	0.013625	0.004195	0.028914
L-allothreonine	0.073881	0.139724	0.105286	0.306992	0.246685	0.179921	0.221937	0.100715	0.139781	0.085949	0.298729	0.069177	0.287725	0.144725	0.157402	0.254864	0.115425	0.171526	0.405771	0.206921
L-cysteine	0.000941	0.001477	0.003221	0.004557	0.002103	0.001709	2.85e-10	0.001563	0.001506	0.000931	0.002054	0.001349	0.005134	0.0043	0.00518	0.005854	0.002165	0.003068	0.005011	0.003791
levoglucosan	0.002275	0.003017	3.03e-10	0.003447	2.99e-10	0.003706	0.002903	0.002152	0.003434	0.003663	0.002014	0.004274	0.002353	0.003395	0.003169	0.00185	0.002379	0.003747	0.004271	0.00441
L-homoserine	0.001344	0.000443	0.002441	0.004646	0.001865	0.001353	0.001695	0.003312	0.001315	0.000453	0.001846	0.001026	0.002319	2.83e-10	2.66e-10	0.001766	0.003133	0.001636	0.001756	0.004391
linoleic acid	0.003736	0.001649	3.03e-10	0.005336	2.19e-10	0.025303	2.85e-10	0.00321	0.001691	0.008389	0.001679	0.001481	0.004244	0.01171	0.011695	0.013161	0.006011	0.004897	0.011276	0.008129
L-malic acid	0.04475	0.066826	0.080401	0.103895	0.117332	0.399315	2.85e-10	0.323916	0.093299	0.196217	0.055434	0.204051	0.725183	0.312922	0.316017	0.60062	0.176021	0.516557	0.098403	0.090408
loganin	0.001911	0.001944	0.001415	0.002648	2.99e-10	2.79e-10	0.001492	0.001441	0.005979	0.002915	2.94e-10	0.001542	0.001567	2.83e-10	0.002351	2.41e-10	2.78e-10	0.002751	0.006344	2.77e-10
L-threose	0.017387	0.033876	0.022203	0.050912	0.064143	0.042724	0.064776	0.057996	0.072659	0.074407	2.94e-10	0.068699	0.067339	0.041975	0.042408	0.073968	2.78e-10	0.059472	0.03643	0.100151
luteolin	0.000597	0.000837	3.03e-10	0.00247	0.001264	0.002077	0.00178	3.02e-10	3.01e-10	0.000947	0.000488	0.004607	0.001689	0.00508	0.004894	0.004526	0.003252	0.002003	0.000294	0.001657
maleamate	0.003207	0.001742	0.00199	0.002236	0.001058	0.001162	0.001084	2.19e-10	0.00073	0.001287	2.94e-10	0.000856	0.001625	0.003161	2.66e-10	0.003264	0.00316	0.00201	1.53e-06	0.000983
maleic acid	0.00076	0.000721	0.000678	2.96e-10	0.000973	0.000621	0.000688	0.000603	0.000543	0.000554	0.000375	0.000502	2.98e-10	0.000558	0.000628	2.41e-10	0.000774	3.43e-10	2.96e-10	0.00045
maleimide	0.008608	3.23e-10	0.013018	0.030817	2.99e-10	0.043283	0.038072	2.19e-10	0.004985	0.00806	0.020757	0.009166	0.028318	0.019617	0.020988	0.017851	0.013079	3.43e-10	0.020309	0.02577
malonic acid	0.035652	0.074952	0.045113	0.172614	0.062797	0.073682	0.067913	0.065676	0.060499	0.04738	0.02566	0.07116	0.074055	0.207431	0.210777	0.156223	0.066698	0.130104	0.056789	0.055509
maltitol	0.00322	0.000971	0.001765	0.003325	0.00305	2.79e-10	3.02e-10	2.19e-10	4.84e-05	0.002495	8.59e-06	0.00123	0.002323	0.004311	2.66e-10	2.41e-10	2.78e-10	3.43e-10	2.96e-10	2.77e-10
maltose	0.004052	0.00208	0.002825	2.96e-10	2.99e-10	2.19e-10	2.85e-10	2.79e-10	3.01e-10	3.05e-10	2.94e-10	3.04e-10	2.98e-10	2.83e-10	2.66e-10	2.41e-10	2.78e-10	3.43e-10	2.96e-10	2.77e-10
maltotriitol	0.000778	0.000365	3.03e-10	0.00073	0.000587	4.41e-10	0.00049	0.000541	0.00107	3.05e-10	2.94e-10	3.04e-10	0.000569	0.001492	0.001424	2.41e-10	0.000492	0.000446	0.000416	2.77e-10
maltotriose	0.062988	0.053461	0.088019	0.049116	0.052994	0.056109	0.057354	0.046588	0.107544	0.059303	0.069391	0.054464	0.041328	2.83e-10	2.66e-10	0.049415	0.038342	0.045474	0.084475	2.77e-10
melatonin	0.000143	3.23e-10	5.56e-05	2.96e-10	2.99e-10	1.72e-05	0.00027	2.19e-10	3.01e-10	3.05e-10	4.43e-05	3.04e-10	0.001086	2.83e-10	2.66e-10	0.000481	0.000629	0.000285	2.96e-10	2.77e-10
melezitose	3.23e-10	0.073576	0.030948	2.96e-10	0.025737	0.037236	0.037475	0.037083	0.018974	0.072587	0.009889	0.039077	0.073316	0.03578	0.03421	0.024394	0.066237	0.078258	0.024441	0.013808
melibiose	0.001616	0.001732	0.001422	0.002448	0.003223	0.003556	0.005317	0.003469	0.004673	0.001848	0.000503	0.003171	0.001909	0.008456	0.006378	0.005275	0.00651	0.00618	0.00217	0.004884
methionine	0.013144	0.03159	0.017505	0.165575	0.029533	2.85e-10	0.019781	0.019036	0.029109	0.013013	0.136292	0.01848	0.147697	0.088471	0.101577	0.066355	0.033576	0.041535	0.166353	0.080949
methyl phosphate	0.894369	0.369588	3.03e-10	0.746332	0.035886	0.045859	0.216211	0.410657	0.105558	0.141201	0.357913	0.321327	0.353838	0.234674	0.242415	0.163258	0.30621	0.201503	0.143293	0.216551
mucic acid	0.006361	0.004583	0.013317	0.017409	2.85e-10	2.79e-10	3.02e-10	2.19e-10	0.004707	0.009967	0.010738	0.00853	0.012162	2.83e-10	0.016712	0.015875	2.78e-10	0.005627	2.96e-10	0.014304
myo-inositol	0.109348	0.072701	0.252759	0.136433	0.300601	0.289449	0.273942	0.197581	0.176536	0.226635	0.028436	0.109805	0.066051	0.260789	0.256269	0.263033	0.275708	0.162232	0.150632	0.253506
N-2-fluorenylacetamide	0.000733	3.23e-10	0.000896	0.000732	0.001023	0.001002	2.85e-10	2.19e-10	0.000887	0.001006	2.94e-10	0.001268	0.000877	2.83e-10	0.000756	0.000654	0.000518	0.000718	0.000861	0.000427
N-acetyl-beta-D-mannosamine	0.002372	0.001283	0.003135	0.002501	0.003156	0.00373	0.00469	0.006002	0.003361	0.001952	0.00529	0.003136	0.001328	0.004199	0.004891	0.004567	0.004502	0.001356	0.001405	0.003441
N-acetyl-D-galactosamine	0.006551	0.007043	0.006655	0.010315	2.99e-10	0.023597	0.021339	2.19e-10	0.01757	0.009433	0.00348	0.012388	0.009753	0.012489	0.012108	0.020133	0.006487	0.006398	0.016235	0.011365
N-acetyltryptophan	0.006552	0.006375	0.017616	2.96e-10	2.99e-10	2.19e-10	2.85e-10	2.79e-10	3.01e-10	3.05e-10	2.94e-10	3.04e-10	0.014635	2.83e-10	2.66e-10	0.002141	2.78e-10	3.43e-10	0.00907	0.007259
naringenin	0.000454	3.23e-10	3.03e-10	0.000617	2.85e-10	2.79e-10	3.02e-10	0.000266	3.01e-10	3.05e-10	2.94e-10	0.001015	0.000316	2.83e-10	2.66e-10	2.41e-10	2.78e-10	0.00178	2.96e-10	0.000793
naringin	0.000608	0.000651	0.000449	0.000976	2.99e-10	2.19e-10	0.0013	2.79e-10	3.01e-10	0.000435	2.94e-10	0.000945	0.000958	2.83e-10	2.66e-10	0.000682	0.000441	0.000578	2.96e-10	2.77e-10
N-carbamylglutamate	3.23e-10	0.000259	0.000705	2.96e-10	7.3e-08	0.000683	3.02e-10	0.00062	3.01e-10	3.05e-10	2.94e-10	3.04e-10	2.98e-10	0.000761	2.66e-10	2.41e-10	0.000308	3.43e-10	2.96e-10	0.000442
N-cyclohexylformamide	0.000741	0.000877	0.001044	0.00115	0.000804	0.000876	0.001532	0.000984	0.000918	0.00055	0.00079	0.00067	0.001395	0.001857	0.001783	0.001218	0.001117	0.001016	0.001259	0.001154
neohesperidin	0.004875	0.007327	0.002495	0.003629	0.005831	0.006532	2.85e-10	0.006151	0.005274	0.003158	0.004698	0.007108	0.004717	0.004292	0.004003	0.004301	0.006318	0.008964	0.010987	0.012553
N-ethylglycine	0.000242	0.000149	0.000132	0.000787	0.000481	0.000403	0.000407	0.000417	0.000476	0.000168	0.001254	0.000744	0.000603	0.000631	0.000643	0.000546	2.78e-10	3.43e-10	2.96e-10	2.77e-10
N-ethylmaleamic acid	0.000783	0.002272	0.000904	2.96e-10	2.99e-10	0.00278	2.85e-10	0.002247	3.01e-10	3.05e-10	0.006515	0.004046	2.98e-10	0.005158	0.005035	0.004006	0.002157	0.007075	2.96e-10	0.006327
N-formyl-L-methionine	3.23e-10	3.23e-10	0.000168	2.96e-10	2.85e-10	0.000246	0.000226	2.19e-10	3.01e-10	3.05e-10	0.000268	0.000247	0.000243	0.000381	2.66e-10	2.41e-10	0.000246	0.000459	0.00062	0.000526
N-methyl-DL-alanine	0.001548	0.002251	0.000656	2.96e-10	0.009123	0.000842	9.71e-05	0.000927	0.010032	0.000283	2.94e-10	0.000542	0.002677	0.000485	0.00064	0.001625	0.000451	0.00169	2.96e-10	0.004263
noradrenaline	0.107368	0.067753	0.521582	0.038239	0.092445	0.072653	0.024278	0.521938	0.128176	0.09159	0.15093	0.053435	0.102182	0.350139	0.397296	0.047108	0.023605	0.024351	0.354423	0.191574
nornicotine	0.002283	0.001996	0.000974	0.01233	2.99e-10	0.006805	0.00149	0.00537	0.002153	0.002197	0.005437	0.007111	0.010379	0.014086	0.015763	0.012403	0.014255	0.006472	0.002438	0.008284
O-acetylserine	0.003087	0.004859	0.003983	2.96e-10	2.99e-10	0.003667	2.85e-10	0.00348	0.004819	0.003538	2.94e-10	0.003234	2.98e-10	0.004529	0.005251	2.41e-10	0.006028	3.43e-10	2.96e-10	0.005743
o-hydroxyhippuric acid	3.23e-10	3.23e-10	3.03e-10	0.000289	0.000227	2.19e-10	0.000215	2.79e-10	0.000196	3.05e-10	2.94e-10	0.000146	2.98e-10	2.83e-10	2.66e-10	0.000306	2.78e-10	0.000201	2.96e-10	2.77e-10
oxalacetic acid	0.001656	0.00186	3.03e-10	0.001199	0.00166	0.001253	0.001034	0.001357	0.000639	0.001387	0.000455	0.000792	0.001308	0.000897	0.00084	0.00105	0.001976	0.001193	0.000601	0.000725
oxoproline	0.038304	0.084862	0.02356	0.29916	0.169717	0.201743	0.019232	0.145086	0.146136	0.019028	0.090082	0.06519	0.269199	0.371709	0.067761	0.178739	0.053919	0.190504	0.419717	0.075306
palatinitol	0.098133	0.046753	0.049463	2.96e-10	0.045757	0.0488	2.79e-10	0.021459	0.060539	0.045627	0.027778	0.023765	0.076114	0.075596	0.070457	0.037184	0.129844	0.091851	0.050437	0.070967
palatinose	0.002177	0.001264	0.001105	0.003731	0.007707	0.002932	0.005577	0.007776	0.004106	0.001452	0.000285	0.007522	0.001879	2.83e-10	2.66e-10	0.004441	0.009991	0.013469	0.002444	0.004827
palmitic acid	0.035639	0.016865	0.041488	2.96e-10	0.041993	0.012687	3.02e-10	0.027418	0.014684	0.022413	2.94e-10	0.010892	0.014326	0.012761	0.012708	0.027814	0.030469	0.016751	0.010359	0.008724
pelargonic acid	0.000361	3.23e-10	0.000604	0.000764	0.000297	2.79e-10	3.02e-10	2.19e-10	0.000785	0.000177	2.94e-10	3.04e-10	0.00041	0.000602	0.000508	2.41e-10	0.000235	3.43e-10	2.96e-10	0.000806
phenylalanine	0.04789	0.103466	0.066744	0.576759	0.2645	0.129438	2.85e-10	0.234157	0.079379	0.053005	0.537923	0.075349	0.212761	0.27936	0.314423	0.226717	0.10049	0.168218	2.96e-10	0.193794
phenylethylamine	3.23e-10	3.23e-10	0.015161	0.030499	0.023911	0.026733	2.85e-10	2.19e-10	0.016716	3.05e-10	0.010094	0.007152	0.025613	2.83e-10	2.66e-10	0.019578	0.007604	0.009285	0.006842	0.01369
phosphate	0.320971	0.276509	0.64746	0.471349	0.635567	0.474243	0.681443	0.495545	0.393662	0.433859	2.94e-10	0.24093	0.007056	0.729555	0.788178	0.558942	0.023767	0.263624	0.805625	0.773636
phytosphingosine	0.000277	3.23e-10	3.03e-10	0.000287	2.99e-10	2.19e-10	2.85e-10	2.79e-10	3.01e-10	3.05e-10	2.94e-10	3.04e-10	2.98e-10	2.83e-10	2.66e-10	2.41e-10	2.78e-10	3.43e-10	2.96e-10	2.77e-10
proline	0.546409	0.541146	0.356309	0.535147	2.99e-10	0.383	2.79e-10	0.246196	3.01e-10	3.05e-10	2.94e-10	3.04e-10	2.98e-10	2.83e-10	2.66e-10	2.41e-10	2.78e-10	3.43e-10	2.96e-10	2.77e-10
prostaglandin A2	3.23e-10	0.001087	3.03e-10	0.00069	2.85e-10	2.79e-10	3.02e-10	2.19e-10	0.000995	3.05e-10	2.94e-10	0.001463	0.000589	2.83e-10	2.66e-10	2.41e-10	0.000468	0.001008	0.000239	2.77e-10
pyrogallol	0.00146	0.001659	0.001756	0.001714	0.001482	0.002249	0.00212	2.19e-10	0.001246	0.001248	0.001555	0.001414	2.98e-10	0.001991	0.002262	0.002557	0.001819	0.002203	0.001718	0.002368
pyrrole-2-carboxylic Acid	3.23e-10	3.23e-10	0.001115	0.004375	0.000733	0.005705	0.000703	0.000813	0.001508	0.00067	0.001665	0.00038	2.98e-10	0.001047	2.66e-10	0.002213	0.001627	0.004139	0.005361	0.002486
pyruvic acid	0.005144	0.005957	3.03e-10	0.008369	0.003813	0.002602	0.00278	0.00582	0.009135	0.007105	0.005924	0.007465	0.005508	0.004327	0.004079	0.004824	0.003448	0.00357	0.00633	0.009852
quinic acid	0.003775	0.003942	0.008824	0.018115	0.012212	0.032488	3.02e-10	0.02839	0.003634	0.067812	0.001478	0.017582	0.113204	0.084979	0.086463	0.04407	0.044295	0.051844	0.002046	0.00354
raffinose	0.001648	0.001323	0.001439	0.001284	2.99e-10	0.00275	2.85e-10	2.79e-10	3.01e-10	3.05e-10	0.000398	0.001435	0.001334	0.001332	2.66e-10	2.41e-10	0.000207	0.001357	0.000776	0.000759
resorcinol	0.001335	0.000756	0.000924	0.001196	0.001033	0.001286	0.001737	0.001286	0.001124	3.05e-10	0.001966	0.001285	0.001399	0.001467	0.001621	0.001371	0.000987	3.43e-10	2.96e-10	0.001479
ribitol	0.000206	0.000557	0.000365	0.001838	0.001834	4.41e-10	0.001524	0.001393	0.001683	3.05e-10	0.000343	0.001072	0.001493	0.002982	0.003168	2.41e-10	0.000844	0.003823	2.96e-10	0.000797
ribose	0.028817	0.028849	0.062336	2.96e-10	0.259086	0.106946	0.334123	0.15336	0.383813	0.085334	0.637475	0.034739	0.132892	0.205081	0.220798	0.424963	0.191187	0.063954	0.734096	2.77e-10
salicylic acid	0.010341	0.010217	0.026616	0.008321	0.028251	0.033004	0.055148	0.02822	0.006393	0.04113	0.003154	0.010686	0.014308	0.067747	0.071204	2.41e-10	0.030967	0.015544	0.011903	0.034033
serine	0.164218	0.246441	0.273613	1.06326	0.490346	0.387215	0.236504	0.701663	0.475387	0.135919	1.46798	0.200326	0.935056	0.295157	0.315531	0.479771	0.31536	0.449893	1.05402	0.503856
shikimic acid	0.083355	3.23e-10	0.18349	2.96e-10	0.052963	4.41e-10	0.544225	0.721479	0.017154	0.831647	0.019778	3.04e-10	2.98e-10	2.83e-10	2.66e-10	2.41e-10	2.78e-10	3.43e-10	2.96e-10	2.77e-10
sorbitol	0.002624	0.002	0.000678	2.96e-10	2.99e-10	2.19e-10	2.85e-10	2.79e-10	3.01e-10	3.05e-10	2.94e-10	3.04e-10	2.98e-10	2.83e-10	2.66e-10	2.41e-10	2.78e-10	3.43e-10	2.96e-10	2.77e-10
stearic acid	0.010618	0.00439	3.03e-10	2.96e-10	0.004515	0.009068	0.007782	0.006408	0.004914	0.004589	0.005237	0.004926	0.008947	0.007353	0.007759	0.007051	0.004178	0.005502	0.007958	0.004164
succinic acid	0.061786	0.09591	0.058217	0.164088	0.182	0.1546	2.85e-10	0.153215	0.107546	0.144018	0.065229	0.076835	0.233609	0.106906	0.109215	0.172916	0.089448	0.148367	0.070874	0.064224
sucrose	3.23e-10	0.314015	3.03e-10	2.96e-10	2.99e-10	4.41e-10	0.508	3.02e-10	0.466384	0.323347	0.042349	0.86148	0.11489	2.83e-10	0.120049	0.312756	0.400938	3.43e-10	2.96e-10	2.77e-10
sulfuric acid	0.023079	6.45e-10	0.009733	0.017394	0.023969	2.19e-10	0.031167	2.79e-10	0.011175	0.000148	0.037724	0.014556	0.026536	0.016714	0.018615	0.017972	0.014465	0.014833	0.018246	0.044629
tartaric acid	3.23e-10	0.000249	0.000422	0.000604	0.00256	0.001718	0.002096	0.001375	0.000546	0.001508	0.001186	0.00103	0.001981	0.002907	0.002917	0.001707	0.001215	0.000927	0.001087	0.001856
tartronic acid	0.000846	0.000842	0.001062	2.96e-10	2.99e-10	0.002564	0.001395	0.001997	0.001258	0.001285	2.94e-10	0.001064	2.29e-06	0.001786	0.001999	0.001895	2.78e-10	4.06e-05	3.91e-05	0.002939
threonic acid	0.004639	0.002591	0.00398	0.009413	0.007609	2.19e-10	2.85e-10	0.00858	0.004791	0.008344	0.004398	0.00411	0.015113	0.016551	0.018078	2.41e-10	0.012133	0.012599	0.007308	0.013761
threonine	0.006059	0.005748	0.003287	2.96e-10	0.004852	0.004486	2.85e-10	0.00468	3.01e-10	0.007062	0.006	0.003299	2.98e-10	0.006917	0.006348	2.41e-10	0.006063	3.43e-10	2.96e-10	2.77e-10
thymidine	0.049984	0.018865	3.03e-10	0.012172	0.013652	0.016157	0.027652	2.19e-10	0.017945	0.042247	0.017516	0.007071	0.009476	0.028798	0.029995	0.03284	0.046004	0.003997	0.019775	0.039334
thymine	0.018748	0.017453	3.03e-10	0.013412	0.028359	0.017688	2.85e-10	0.02641	0.016081	0.027049	0.014102	0.007006	0.0097	0.024859	0.024732	0.031468	0.021001	0.005942	0.015494	0.024403
thymol	3.23e-10	3.23e-10	0.000226	2.96e-10	2.99e-10	3.02e-10	0.000368	0.000319	3.01e-10	3.05e-10	0.000567	3.04e-10	2.98e-10	0.000281	0.000358	0.000278	0.000214	0.000342	0.000829	0.000525
toluenesulfonic acid	3.23e-10	0.01353	3.03e-10	2.96e-10	2.99e-10	3.02e-10	2.85e-10	2.79e-10	0.002134	3.05e-10	2.94e-10	3.04e-10	0.046156	0.025912	2.66e-10	2.41e-10	2.78e-10	0.009362	2.96e-10	0.036719
trans-3,5-dimethoxy-4-hydroxycinnamaldehyde	0.011547	0.01798	0.063123	0.039613	0.033082	0.045212	0.0343	3.02e-10	3.01e-10	0.058791	2.94e-10	0.011984	0.033064	0.022881	0.025088	0.044988	0.010936	0.02975	0.028814	0.031102
trehalose	0.008072	0.005557	0.002747	0.006815	0.011691	0.00361	2.79e-10	0.012017	3.01e-10	0.001857	0.005488	3.04e-10	2.98e-10	2.83e-10	2.66e-10	2.41e-10	2.78e-10	3.43e-10	2.96e-10	2.77e-10
trehalose-6-phosphate	0.1606	0.167151	0.044183	0.065582	0.027199	0.058886	0.054613	0.055957	0.072249	3.05e-10	0.051693	0.090757	0.088337	0.011159	0.011682	0.023037	0.054445	0.068691	0.061871	0.027236
tryptophan	0.003571	0.00261	3.03e-10	2.96e-10	2.99e-10	2.19e-10	2.85e-10	0.00219	0.001952	0.002297	0.001315	3.04e-10	2.98e-10	2.83e-10	0.006227	0.003151	0.003591	0.003158	0.004698	0.00214
tyrosine	0.196985	0.153726	0.17515	0.640587	0.308559	0.267531	0.146754	0.190356	0.069456	0.094369	0.667358	0.078717	0.356005	0.649032	2.66e-10	0.481026	0.340314	0.148104	0.431753	0.341622
uracil	0.004535	0.003552	0.0097	0.007287	0.009754	0.009811	0.007722	0.008777	0.005337	0.007195	0.003884	0.003412	0.003745	0.009128	0.009121	2.41e-10	0.008026	0.0056	0.006281	0.00637
uridine	0.003797	0.001368	3.03e-10	0.002511	2.19e-10	0.00261	0.002811	2.79e-10	3.01e-10	0.003829	0.002696	0.000303	0.00227	0.005424	0.005438	0.003866	0.006721	0.000982	0.004303	0.005561
xanthosine	3.23e-10	0.000205	3.03e-10	0.000311	2.99e-10	2.19e-10	2.85e-10	0.000246	3.01e-10	3.05e-10	0.000101	0.000142	2.98e-10	2.83e-10	2.66e-10	2.41e-10	2.78e-10	3.43e-10	2.96e-10	0.000303
xylose	0.041012	0.019256	0.147975	0.042952	0.084423	0.060481	2.85e-10	0.075751	0.05232	0.117558	0.018072	0.023432	0.037972	0.212967	0.227252	2.41e-10	0.155287	0.076146	0.072206	0.137037
zymosterol	3.23e-10	3.23e-10	0.000157	2.96e-10	2.99e-10	0.000343	0.00021	3.02e-10	3.01e-10	0.000299	4.32e-05	3.04e-10	0.000246	2.83e-10	2.66e-10	0.000524	2.78e-10	3.43e-10	0.001183	0.0006
